# Supplementary material for: Structures of human SGLT in the occluded state reveal conformational changes during sugar transport
Source: Nat Commun. 2023 May 22;14:2920. doi: 10.1038/s41467-023-38720-1 (PMC10203128; doi:10.1038/s41467-023-38720-1)
Supplement: Supplementary file 4 — source data [file 41467_2023_38720_MOESM4_ESM.xlsx]

## Sheet: Fig.1
	Fig.1a
		Concentretion of 4D4FDG (mM)	Normalized 1-NBD-Glucose uptake
		0	100	100	100
		0.000324074	95.1206	99.1946	91.8989
		0.00194444	87.0729	91.7437	94.2346
		0.0116667	70.268	88.5689	88.4038
		0.07	46.972	64.7641	47.4998
		0.42	23.0906	34.3809	24.1113
		2.52	6.47157	19.3498	9.65654
		15.12	7.51072	14.8258	10.4798

## Sheet: Fig.5
	Fig.5d
		Constructs	Normalized surface expression
		mcs+MAP17	0.470734	0.781907	0.969579
		SGLT2	3.98462	4.50542	5.25796
		SGLT2+MAP17	100	100	100
	Fig.5e
		Constructs	Relatived 1-NBD-Glucose uptake
		MAP17	-0.0139084	0.00585602	0.0140136
		hSGLT1	0.857677	0.847497	0.866029
		hSGLT1+MAP17	1.59103	1.61554	1.63169
		hSGLT2	0.189721	0.182176	0.182701
		hSGLT2+MAP17	1.09462	1.07549	1

## Sheet: Supplementary Fig1
	Supplementary Fig.1e
	Supplementary Fig.1g
